# Supplementary material for: Molecular Analysis of the Official Algerian Olive Collection Highlighted a Hotspot of Biodiversity in the Central Mediterranean Basin
Source: Genes (Basel). 2020 Mar 13;11(3):303. doi: 10.3390/genes11030303 (PMC7140851; doi:10.3390/genes11030303)
Supplement: Supplementary file 1 [file genes-11-00303-s001.zip]

Archive with 8 entries (8 files):
- 15_Table_S5.xlsx
- 16_Table_S6.docx
- 9_Figure_S1.tif
- 10_Figure_S2.tif
- 11_Table_S1.pdf
- 12_Table_S2.pdf
- 13_Table_S3.xlsx
- 14_Table_S4.xlsx
