# Supplementary material for: Molecular Analysis of the Official Algerian Olive Collection Highlighted a Hotspot of Biodiversity in the Central Mediterranean Basin
Source: Genes (Basel). 2020 Mar 13;11(3):303. doi: 10.3390/genes11030303 (PMC7140851; doi:10.3390/genes11030303)
Supplement: Supplementary file 1 [file genes-11-00303-s001.zip › 15_Table_S5.xlsx]

## Sheet: STRUCTURE_FIG_5B_ANCESTRY VALUE
Article title: Molecular analysis of the official Algerian olive collection highlighted a hotspot of biodiversity in the Central Mediterranean basin
Journal: Genes
Authors: Haddad Benalia, Alessandro Silvestre Gristina, Francesco Mercati, Saadi Abd Elkader, Haddad Nassima, Adriana Martorana, Abdoallah Sharaf, Francesco Carimi
Correspondence: alessandro.gristina@ibbr.cnr.it
Table S5 Posterior membership coefficients following a STRUCTURE analysis and K = 2 for the studied germplasm and Trujillo et al. (2014) dataset
cod structure_haddad	SSR Code_trujillo et al. 2014	Cultivar Name	Cultivation Area	pop	CLUSTER A	CLUSTER B
87	204	Carrasquenho de Elvas	PRT	IB	0.961	0.039
82	203	Carrasqueño de Elvas	PRT	IB	0.832	0.168
114	177	Çobrancosa	PRT	IB	0.968	0.032
273	335	Cordovil de Serpa	PRT	IB	0.962	0.038
123	336	Cordovil de Serpa	PRT	IB	0.963	0.037
176	212	Galega Vulgar	PRT	IB	0.687	0.313
511	5	Verde Verdelho	PRT	IB	0.965	0.035
9	113	Acebuche de Caravaca-800	SP	IB	0.133	0.867
10	176	Acebuchera	SP	IB	0.933	0.067
20	155	Alameño Blanco	SP	IB	0.966	0.034
23	385	Alameño de Montilla	SP	IB	0.969	0.031
24	299	Alfafara	SP	IB	0.968	0.032
27	184	Aloreña de Iznalloz	SP	IB	0.972	0.028
28	199	Aloreña de Iznalloz-778	SP	IB	0.966	0.034
29	226	Amargoso	SP	IB	0.425	0.575
33	33	Arbequina	SP	IB	0.105	0.895
35	39	Arbosana	SP	IB	0.375	0.625
36	233	Argudell	SP	IB	0.550	0.450
37	234	Arroniz	SP	IB	0.805	0.195
38	150	Arroniz-1172	SP	IB	0.872	0.128
40	192	Asnal	SP	IB	0.968	0.032
45	196	Azul	SP	IB	0.973	0.027
56	123	Bical	SP	IB	0.969	0.031
18	3	Blanqueta	SP	IB	0.492	0.508
58	4	Blanqueta	SP	IB	0.459	0.541
59	198	Bodoquera	SP	IB	0.507	0.493
60	23	Bolvino	SP	IB	0.067	0.933
63	344	Borriolenca	SP	IB	0.220	0.780
16	171	Buidiego	SP	IB	0.974	0.026
69	389	Caballo	SP	IB	0.976	0.024
403	140	Callosina	SP	IB	0.970	0.030
71	67	Callosina	SP	IB	0.967	0.033
74	254	Canetera	SP	IB	0.053	0.947
73	256	Cañivano Negro	SP	IB	0.970	0.030
78	266	Cañivano Negro-55	SP	IB	0.939	0.061
84	156	Carrasqueño de Alcaudete	SP	IB	0.969	0.031
88	287	Carrasqueño de Jumilla	SP	IB	0.868	0.132
89	172	Carrasqueño de la Sierra	SP	IB	0.971	0.029
91	188	Carrasqueño de Porcuna	SP	IB	0.966	0.034
92	319	Carrasquillo	SP	IB	0.805	0.195
94	316	Castellana	SP	IB	0.970	0.030
95	189	Cerezuela	SP	IB	0.967	0.033
101	313	Changlot Real	SP	IB	0.588	0.412
108	145	Chorreao de Montefrío	SP	IB	0.946	0.054
109	361	Chorruo	SP	IB	0.974	0.026
110	251	Chorruo de Castro del Río-361	SP	IB	0.975	0.025
452	48	Cirujal	SP	IB	0.027	0.973
454	285	Cirujal	SP	IB	0.033	0.967
112	46	Cirujal	SP	IB	0.027	0.973
116	132	Corbella	SP	IB	0.033	0.967
119	134	Corbella-817	SP	IB	0.610	0.390
126	200	Cornezuelo de Jaén	SP	IB	0.715	0.285
127	382	Cornicabra	SP	IB	0.969	0.031
130	315	Cornicabra de Jerez Caballeros	SP	IB	0.968	0.032
131	320	Cornicabra de Mérida	SP	IB	0.895	0.105
133	350	Corralones de Andujar-790	SP	IB	0.970	0.030
135	355	Curivell	SP	IB	0.583	0.417
137	195	Datilero	SP	IB	0.886	0.114
138	346	De Sal	SP	IB	0.961	0.039
152	324	Dulzal	SP	IB	0.967	0.033
153	183	Dulzal de Carmona	SP	IB	0.972	0.028
159	220	Empeltre	SP	IB	0.110	0.890
160	318	Enagua de Arenas	SP	IB	0.973	0.027
163	209	Escarabajillo	SP	IB	0.970	0.030
164	201	Escarabajuelo de Atarfe	SP	IB	0.959	0.041
165	354	Escarabajuelo de Posadas	SP	IB	0.974	0.026
167	112	Farga	SP	IB	0.052	0.948
168	105	Figueretes	SP	IB	0.268	0.732
170	342	Forastera de Tortosa	SP	IB	0.290	0.710
175	110	Fulla de Salze	SP	IB	0.042	0.958
179	6	Genovesa	SP	IB	0.349	0.651
190	142	Gordal de Granada	SP	IB	0.965	0.035
351	143	Gordal de Granada	SP	IB	0.961	0.039
183	135	Gordal de Granada	SP	IB	0.793	0.207
185	311	Gordal de Hellín	SP	IB	0.958	0.042
184	310	Gordal de Hellín	SP	IB	0.951	0.049
186	293	Gordal de Vélez Rubio	SP	IB	0.972	0.028
188	291	Gordal Sevillana	SP	IB	0.967	0.033
187	289	Gordal Sevillana	SP	IB	0.970	0.030
194	329	Grosal de Cieza	SP	IB	0.946	0.054
195	244	Grosal Vimbodí	SP	IB	0.101	0.899
197	296	Habichuelero de Baena	SP	IB	0.954	0.046
198	168	Habichuelero de Grazalema	SP	IB	0.971	0.029
519	163	Hojiblanca	SP	IB	0.969	0.031
205	161	Hojiblanca	SP	IB	0.972	0.028
206	197	Imperial	SP	IB	0.759	0.241
207	356	Imperial de Jaén	SP	IB	0.910	0.090
213	412	Jabaluna	SP	IB	0.966	0.034
214	265	Jaropo	SP	IB	0.955	0.045
219	19	Joanenca	SP	IB	0.735	0.265
254	114	Lechín de Granada	SP	IB	0.967	0.033
227	260	Lechín de Sevilla	SP	IB	0.356	0.644
129	297	Lemeño	SP	IB	0.904	0.096
258	186	Lentisca	SP	IB	0.885	0.115
260	248	Limoncillo	SP	IB	0.968	0.032
261	341	Llorón de Atarfe	SP	IB	0.967	0.033
264	219	Llumeta	SP	IB	0.366	0.634
265	175	Loaime	SP	IB	0.960	0.040
267	194	Lucio	SP	IB	0.965	0.035
271	120	Macho de Jaén	SP	IB	0.960	0.040
272	301	Machorrón	SP	IB	0.962	0.038
283	202	Manzanil de Piedra Buena	SP	IB	0.956	0.044
44	406	Manzanilla Cacereña	SP	IB	0.972	0.028
285	169	Manzanilla Cacereña	SP	IB	0.970	0.030
173	121	Manzanilla de Abla	SP	IB	0.971	0.029
290	160	Manzanilla de Agua	SP	IB	0.962	0.038
26	159	Manzanilla de Agua	SP	IB	0.966	0.034
288	357	Manzanilla de Almería	SP	IB	0.962	0.038
291	75	Manzanilla de Hellín	SP	IB	0.968	0.032
294	148	Manzanilla de Lorca-808	SP	IB	0.945	0.055
293	314	Manzanilla de Lorca-808 -1	SP	IB	0.513	0.487
295	222	Manzanilla de Lorca-809	SP	IB	0.085	0.915
296	360	Manzanilla de Montefrío	SP	IB	0.969	0.031
298	124	Manzanilla de Sevilla	SP	IB	0.972	0.028
299	322	Manzanilla de Sevilla	SP	IB	0.952	0.048
309	337	Manzanilla de Sevilla	SP	IB	0.974	0.026
438	323	Manzanilla de Sevilla	SP	IB	0.973	0.027
439	327	Manzanilla de Sevilla	SP	IB	0.970	0.030
304	345	Manzanilla del Piquito	SP	IB	0.967	0.033
305	270	Manzanilla del Piquito-269	SP	IB	0.971	0.029
308	340	Manzanilla Prieta	SP	IB	0.851	0.149
310	70	Manzanillera de Huércal Overa	SP	IB	0.051	0.949
311	292	Manzanillo de Cabra	SP	IB	0.850	0.150
306	51	Menya	SP	IB	0.066	0.934
385	179	Mollar de Cieza	SP	IB	0.947	0.053
510	377	Mollar de Cieza	SP	IB	0.964	0.036
337	181	Mollar de Cieza	SP	IB	0.938	0.062
344	282	Morisca	SP	IB	0.918	0.082
345	240	Morisca de Mancor	SP	IB	0.256	0.744
346	274	Morona	SP	IB	0.967	0.033
302	221	Morrut	SP	IB	0.172	0.828
349	122	Morrut-607	SP	IB	0.965	0.035
353	36	Negral de Sabiñan	SP	IB	0.080	0.920
355	191	Negrillo de Arjona	SP	IB	0.966	0.034
356	210	Negrillo de Estepa	SP	IB	0.974	0.026
357	381	Negrillo de Iznalloz	SP	IB	0.972	0.028
358	154	Negrillo de la Carlota	SP	IB	0.963	0.037
359	131	Negrillo Redondo	SP	IB	0.959	0.041
361	347	Negro del Carpio	SP	IB	0.971	0.029
362	257	Nevadillo Blanco de Jaén	SP	IB	0.972	0.028
313	362	Nevadillo de Santisteban Pto	SP	IB	0.973	0.027
369	359	Nevado Azul	SP	IB	0.957	0.043
85	139	Nevado Basto	SP	IB	0.969	0.031
373	141	Nevado Rizado	SP	IB	0.859	0.141
417	333	Ocal	SP	IB	0.790	0.210
506	331	Ocal	SP	IB	0.963	0.037
377	330	Ocal	SP	IB	0.949	0.051
383	178	Ocal-25	SP	IB	0.745	0.255
382	300	Ocal-427	SP	IB	0.926	0.074
384	138	Ojo de Liebre	SP	IB	0.962	0.038
386	366	Olivo de Mancha Real	SP	IB	0.971	0.029
365	305	Olivo de Maura	SP	IB	0.687	0.313
372	358	Pajarera	SP	IB	0.971	0.029
392	351	Pajarero	SP	IB	0.969	0.031
393	213	Palomar	SP	IB	0.041	0.959
395	241	Patronet	SP	IB	0.560	0.440
396	348	Pavo	SP	IB	0.966	0.034
397	349	Pecoso	SP	IB	0.970	0.030
400	1	Pequeña de Casas Ibañez	SP	IB	0.108	0.892
401	45	Perafort	SP	IB	0.297	0.703
410	283	Pico Limón de Grazalema	SP	IB	0.971	0.029
418	147	Picual	SP	IB	0.945	0.055
90	146	Picual	SP	IB	0.969	0.031
416	185	Picual de Almería	SP	IB	0.958	0.042
415	149	Picual-1470	SP	IB	0.913	0.087
414	84	Picual-9	SP	IB	0.968	0.032
422	352	Picudo	SP	IB	0.971	0.029
423	128	Picudo Blanco de Estepa	SP	IB	0.925	0.075
426	76	Piñonera-76	SP	IB	0.061	0.939
431	250	Racimal	SP	IB	0.970	0.030
433	246	Racimal de Jaén	SP	IB	0.968	0.032
434	92	Rapasayo	SP	IB	0.975	0.025
436	182	Real Sevillana	SP	IB	0.967	0.033
394	130	Rechino	SP	IB	0.969	0.031
440	262	Redondilla de Grazalema	SP	IB	0.968	0.032
399	228	Redondilla de Logroño	SP	IB	0.460	0.540
442	118	Reixonenca	SP	IB	0.128	0.872
445	232	Royal de Calatayud	SP	IB	0.557	0.443
446	31	Royal de Calatayud-47	SP	IB	0.035	0.965
447	284	Royal de Cazorla	SP	IB	0.971	0.029
448	37	Royal de Sabiñan	SP	IB	0.041	0.959
451	53	Sabatera	SP	IB	0.223	0.777
455	247	Salgar Redondo	SP	IB	0.973	0.027
458	115	Sandalio	SP	IB	0.834	0.166
464	255	Sevillana de Abla	SP	IB	0.966	0.034
466	278	Sevillano de Jumilla	SP	IB	0.977	0.023
469	167	Sevillenca	SP	IB	0.246	0.754
478	21	Sollana	SP	IB	0.268	0.732
487	259	Tempranillo de Yeste	SP	IB	0.623	0.377
488	391	Temprano	SP	IB	0.451	0.549
493	158	Toruno	SP	IB	0.962	0.038
502	225	Vallesa	SP	IB	0.226	0.774
503	26	Vaneta	SP	IB	0.545	0.455
504	413	Varudo	SP	IB	0.964	0.036
505	102	Vera	SP	IB	0.080	0.920
507	136	Verdal de Manresa	SP	IB	0.829	0.171
508	263	Verdala	SP	IB	0.972	0.028
514	308	Verdial de Badajoz	SP	IB	0.939	0.061
121	307	Verdial de Badajoz	SP	IB	0.974	0.026
515	127	Verdial de Cádiz	SP	IB	0.650	0.350
520	218	Verdial de Vélez-Málaga	SP	IB	0.541	0.459
521	369	Verdial de Vélez-Málaga-51	SP	IB	0.663	0.337
522	216	Verdiell	SP	IB	0.093	0.907
66	373	Villalonga	SP	IB	0.333	0.667
526	55	Vinyols	SP	IB	0.348	0.652
536	411	Zarza	SP	IB	0.698	0.302
65	376	Bouteillan	FRA	FRA	0.569	0.431
196	151	Grossanne-67	FRA	FRA	0.375	0.625
269	235	Lucques	FRA	FRA	0.703	0.297
404	73	Picholine	FRA	FRA	0.626	0.374
456	383	Salonenque	FRA	FRA	0.458	0.542
482	394	Tanche	FRA	FRA	0.623	0.377
484	44	Tanche-74	FRA	FRA	0.062	0.938
17	166	Verdale	FRA	FRA	0.360	0.640
509	328	Verdale	FRA	FRA	0.521	0.479
39	58	Ascolana Tenera	ITA	ITA	0.736	0.264
55	101	Biancolilla	ITA	ITA	0.173	0.827
402	217	Bosana	ITA	ITA	0.034	0.966
75	100	Caninese	ITA	ITA	0.220	0.780
80	65	Carolea	ITA	ITA	0.236	0.764
81	66	Carolea	ITA	ITA	0.234	0.766
111	378	Cipresino	ITA	ITA	0.162	0.838
115	103	Coratina	ITA	ITA	0.266	0.734
148	41	Dolce Agogia	ITA	ITA	0.044	0.956
149	42	Dolce Agogia	ITA	ITA	0.043	0.957
15	85	Frantoio	ITA	ITA	0.036	0.964
172	81	Frantoio	ITA	ITA	0.040	0.960
174	82	Frantoio	ITA	ITA	0.043	0.957
435	400	Frantoio	ITA	ITA	0.114	0.886
191	97	Grappolo	ITA	ITA	0.054	0.946
253	239	Leccino	ITA	ITA	0.168	0.832
248	238	Leccino	ITA	ITA	0.200	0.800
319	98	Maurino	ITA	ITA	0.230	0.770
79	35	Moraiolo	ITA	ITA	0.200	0.800
157	34	Moraiolo	ITA	ITA	0.227	0.773
398	237	Pendolino	ITA	ITA	0.237	0.763
443	38	Rosciola	ITA	ITA	0.043	0.957
459	63	Sant Agostino	ITA	ITA	0.294	0.706
462	211	Selvatico	ITA	ITA	0.570	0.430
476	87	Sin nombre	ITA	ITA	0.280	0.720
140	410	Uovo di Piccione	ITA	ITA	0.113	0.887
76	206	Picholine Marocaine	MAR	MAG	0.941	0.059
327	208	Picholine Marocaine	MAR	MAG	0.970	0.030
332	407	Picholine Marocaine	MAR	MAG	0.973	0.027
105	25	Chemlali-744	TUN	MAG	0.031	0.969
315	29	Gerboui	TUN	MAG	0.249	0.751
180	30	Gerboui	TUN	MAG	0.092	0.908
331	116	Meski	TUN	MAG	0.081	0.919
390	214	Ouslati	TUN	MAG	0.091	0.909
534	18	Zalmati	TUN	MAG	0.149	0.851
1015	1015	Abani	ALG	ALG	0.397	0.603
1016	1016	Aeleh	ALG	ALG	0.046	0.954
1019	1019	Blanquette_de_Guelma	ALG	ALG	0.039	0.961
1020	1020	Bouchouk_Soummam	ALG	ALG	0.024	0.976
1021	1021	Boukaila	ALG	ALG	0.053	0.947
1022	1022	Bouricha	ALG	ALG	0.038	0.962
1023	1023	Chemlal	ALG	ALG	0.123	0.877
1024	1024	Ferkani	ALG	ALG	0.034	0.966
1011	1011	Grosse_du_Hamma	ALG	ALG	0.640	0.360
1025	1025	Limli	ALG	ALG	0.366	0.634
1026	1026	Longue_de_Miliana	ALG	ALG	0.030	0.970
1027	1027	Mekki	ALG	ALG	0.138	0.862
1028	1028	Neb_Djemel	ALG	ALG	0.062	0.938
1029	1029	Ronde_de_Miliana	ALG	ALG	0.149	0.851
1030	1030	Rougette_de_Mitidja	ALG	ALG	0.467	0.533
1031	1031	Sigoise	ALG	ALG	0.235	0.765
1032	1032	Souidi	ALG	ALG	0.028	0.972
1017	1017	Aghchren_d_el_Ousseur	ALG-KAB	ALG	0.206	0.794
1001	1001	Aghchren_de_Titest	ALG-KAB	ALG	0.179	0.821
1002	1002	Aghenfas	ALG-KAB	ALG	0.871	0.129
1004	1004	Aguenaou	ALG-KAB	ALG	0.088	0.912
1005	1005	Aimel	ALG-KAB	ALG	0.339	0.661
1018	1018	Akerma	ALG-KAB	ALG	0.037	0.963
1006	1006	Azeradj	ALG-KAB	ALG	0.061	0.939
1007	1007	Bouchouk_Guergour	ALG-KAB	ALG	0.930	0.070
1008	1008	Bouchouk_Lafayette	ALG-KAB	ALG	0.131	0.869
1009	1009	Boughenfous	ALG-KAB	ALG	0.208	0.792
1010	1010	Bouichret	ALG-KAB	ALG	0.696	0.304
1033	1033	Tabelout	ALG-KAB	ALG	0.056	0.944
1013	1013	Takesrit	ALG-KAB	ALG	0.506	0.494
1014	1014	Tefah	ALG-KAB	ALG	0.869	0.131
67	157	Buga	HRV	BAL	0.608	0.392
134	95	Crnica	HRV	BAL	0.045	0.955
247	50	Lastovka	HRV	BAL	0.089	0.911
259	99	Levantinka	HRV	BAL	0.254	0.746
375	173	Oblica	HRV	BAL	0.189	0.811
427	405	Plementa Bjelica	HRV	BAL	0.365	0.635
181	243	Gjykatesi	ALB	BAL	0.024	0.976
221	253	Kalinjot	ALB	BAL	0.068	0.932
222	32	Kallmet	ALB	BAL	0.123	0.877
238	111	Klon-14-1081-1	ALB	BAL	0.027	0.973
239	374	Klon-14-1081-2	ALB	BAL	0.095	0.905
245	339	Kotruvsi	ALB	BAL	0.080	0.920
246	215	Kusha	ALB	BAL	0.048	0.952
429	403	Pulazeqin	ALB	BAL	0.571	0.429
497	392	Ulliri i Bardhe i Tiranes	ALB	BAL	0.036	0.964
498	28	Ulliri i Kuq	ALB	BAL	0.038	0.962
19	375	Agouromanakolia	GRC	BAL	0.037	0.963
100	236	Chalkidikis	GRC	BAL	0.364	0.636
178	367	Gaydoyrelia	GRC	BAL	0.566	0.434
220	69	Kalamon	GRC	BAL	0.115	0.885
223	379	Kalokerida	GRC	BAL	0.422	0.578
241	17	Kolybada	GRC	BAL	0.067	0.933
242	71	Konservolia	GRC	BAL	0.177	0.823
243	108	Koroneiki	GRC	BAL	0.056	0.944
318	129	Mastoidis	GRC	BAL	0.042	0.958
320	20	Mavreya	GRC	BAL	0.049	0.951
324	27	Megaritiki	GRC	BAL	0.024	0.976
430	402	Rachati	GRC	BAL	0.079	0.921
124	269	Valanolia	GRC	BAL	0.118	0.882
501	268	Valanolia	GRC	BAL	0.260	0.740
14	223	Adramitini	GRC	BAL	0.034	0.966
237	380	Kato Drys	CYP	TUR	0.095	0.905
226	275	Kato Drys	CYP	TUR	0.092	0.908
528	396	Belluti	TUR	TUR	0.025	0.975
54	224	Beyaz Yaglik	TUR	TUR	0.043	0.957
145	22	Dokkar	TUR	TUR	0.104	0.896
151	321	Domat	TUR	TUR	0.229	0.771
158	94	Elmacik	TUR	TUR	0.122	0.878
162	230	Erbek Yaglik	TUR	TUR	0.216	0.784
457	231	Gemlik	TUR	TUR	0.186	0.814
494	229	Gemlik	TUR	TUR	0.117	0.883
192	106	Grit Eytini	TUR	TUR	0.064	0.936
211	153	Izmir Sofralik	TUR	TUR	0.062	0.938
224	93	Kan Çelebi	TUR	TUR	0.026	0.974
235	252	Kiraz	TUR	TUR	0.171	0.829
326	295	Memecik	TUR	TUR	0.618	0.382
477	14	Sinop	TUR	TUR	0.025	0.975
500	372	Uslu	TUR	TUR	0.261	0.739
474	78	Fishomi	IRA	EAST-M	0.029	0.971
314	79	Mari	IRA	EAST-M	0.026	0.974
444	64	Rowghani	IRA	EAST-M	0.033	0.967
169	72	Shengue	IRA	EAST-M	0.026	0.974
535	309	Zard	IRA	EAST-M	0.032	0.968
47	11	Barnea	ISR	EAST-M	0.174	0.826
330	242	Merhavia	ISR	EAST-M	0.595	0.405
352	125	Nasuhi	ISR	EAST-M	0.259	0.741
41	144	Ayrouni	LBN	EAST-M	0.972	0.028
7	272	Beladi	LBN	EAST-M	0.137	0.863
1	302	Abbadi	SYR	EAST-M	0.142	0.858
2	62	Abbadi Abou Gabra-1033	SYR	EAST-M	0.137	0.863
3	88	Abbadi Abou Gabra-842	SYR	EAST-M	0.041	0.959
5	15	Abou Choki-1115	SYR	EAST-M	0.059	0.941
6	273	Abou Choki-1126	SYR	EAST-M	0.263	0.737
8	89	Abou Kanani	SYR	EAST-M	0.056	0.944
12	86	Adkam	SYR	EAST-M	0.080	0.920
50	77	Barri	SYR	EAST-M	0.162	0.838
233	393	Chalchali	SYR	EAST-M	0.107	0.893
473	9	Chalchali	SYR	EAST-M	0.189	0.811
97	7	Chalchali	SYR	EAST-M	0.094	0.906
144	280	Doebli	SYR	EAST-M	0.052	0.948
161	68	Ensasi	SYR	EAST-M	0.043	0.957
201	303	Hemblasi	SYR	EAST-M	0.022	0.978
212	80	Jabali	SYR	EAST-M	0.059	0.941
215	264	Jlot	SYR	EAST-M	0.330	0.670
216	304	Jlot-841	SYR	EAST-M	0.237	0.763
225	365	Karamani	SYR	EAST-M	0.063	0.937
228	59	Kelb et Ter	SYR	EAST-M	0.103	0.897
232	363	Khalkhali	SYR	EAST-M	0.050	0.950
234	281	Khashabi	SYR	EAST-M	0.185	0.815
270	364	Maarri	SYR	EAST-M	0.065	0.935
275	279	Mahati-1010	SYR	EAST-M	0.025	0.975
231	91	Mahati-846	SYR	EAST-M	0.044	0.956
278	343	Majhol-1059	SYR	EAST-M	0.112	0.888
279	56	Majhol-1063	SYR	EAST-M	0.048	0.952
281	57	Majhol-1122	SYR	EAST-M	0.137	0.863
282	117	Majhol-152	SYR	EAST-M	0.124	0.876
317	54	Masabi	SYR	EAST-M	0.110	0.890
277	399	Mawi	SYR	EAST-M	0.051	0.949
322	43	Mawi	SYR	EAST-M	0.056	0.944
453	294	Safrawi	SYR	EAST-M	0.029	0.971
461	277	Sayfi	SYR	EAST-M	0.042	0.958
13	371	Shami	SYR	EAST-M	0.043	0.957
479	90	Sorani	SYR	EAST-M	0.042	0.958
480	271	Sourani Red	SYR	EAST-M	0.189	0.811
490	245	Toffahi-1000	SYR	EAST-M	0.067	0.933
495	312	Trylia -992	SYR	EAST-M	0.047	0.953
529	370	Zaity	SYR	EAST-M	0.035	0.965
531	338	Zaity -788	SYR	EAST-M	0.092	0.908
146	13	Dolce	EGY	EAST-M	0.043	0.957
489	10	Toffahi	EGY	EAST-M	0.238	0.762
527	12	Wardan	EGY	EAST-M	0.046	0.954

## Sheet: Evanno Table_STRUCTURE_FIG_5B
# This document produced by the Structure Harvester,
# http://taylor0.biology.ucla.edu/structureHarvester
# Written by Dent Earl, dearl (a) soe ucsc edu.
# CITATION:
# Earl, Dent A. and vonHoldt, Bridgett M. (2012)
# STRUCTURE HARVESTER: a website and program for visualizing
# STRUCTURE output and implementing the Evanno method.
# Conservation Genetics Resources vol. 4 (2) pp. 359-361 doi: 10.1007/s12686-011-9548-7
# Core version: vA.2 July 2014
# Plot version: vA.1 November 2012
# Web version: v0.6.94 July 2014
# File generated at 2019-Nov-07 05:42:03 PST
# K	Reps	Mean LnP(K)	Stdev LnP(K)	Ln'(K)	|Ln''(K)|	Delta K
1	30	-93549533	0.0571	NA	NA	NA
2	30	-86723167	73011	682636667	529150000	72475711
3	30	-85188300	20076	153486667	10203333	5082360
4	30	-83551400	22957	163690000	102350000	44584069
5	30	-82938000	115535	61340000	31086667	2690677
6	30	-82635467	1596210	30253333	94276667	0.590628
7	30	-81390167	368296	124530000	NA	NA

## Sheet: STRUCTURE_FIG_5C_ANCESTRY VALUE
Cultivar Name	pop	pop	CLUSTER B1	CLUSTER B2	CLUSTER B3	CLUSTER B4
Acebuche de Caravaca-800	2	IB	0.066	0.032	0.025	0.877
Arbequina	2	IB	0.352	0.298	0.01	0.34
Bolvino	2	IB	0.877	0.071	0.01	0.042
Canetera	2	IB	0.205	0.029	0.023	0.744
Cirujal	2	IB	0.915	0.019	0.028	0.038
Cirujal	2	IB	0.89	0.02	0.039	0.051
Cirujal	2	IB	0.909	0.017	0.022	0.053
Corbella	2	IB	0.162	0.018	0.033	0.788
Empeltre	2	IB	0.419	0.127	0.015	0.439
Farga	2	IB	0.286	0.028	0.037	0.649
Fulla de Salze	2	IB	0.376	0.019	0.175	0.43
Grosal Vimbodí	2	IB	0.83	0.128	0.023	0.019
Manzanilla de Lorca-809	2	IB	0.047	0.071	0.029	0.853
Manzanillera de Huércal Overa	2	IB	0.367	0.085	0.09	0.459
Menya	2	IB	0.226	0.043	0.028	0.704
Morrut	2	IB	0.068	0.254	0.034	0.644
Negral de Sabiñan	2	IB	0.367	0.129	0.304	0.2
Palomar	2	IB	0.037	0.025	0.027	0.91
Pequeña de Casas Ibañez	2	IB	0.05	0.201	0.243	0.506
Piñonera-76	2	IB	0.195	0.377	0.029	0.4
Reixonenca	2	IB	0.92	0.013	0.024	0.043
Royal de Calatayud-47	2	IB	0.898	0.058	0.016	0.028
Royal de Sabiñan	2	IB	0.932	0.04	0.01	0.017
Vera	2	IB	0.854	0.026	0.013	0.107
Verdiell	2	IB	0.178	0.363	0.022	0.437
Tanche-74	3	FRA	0.853	0.051	0.037	0.059
Biancolilla	4	ITA	0.085	0.082	0.691	0.142
Bosana	4	ITA	0.061	0.785	0.015	0.139
Cipresino	4	ITA	0.518	0.189	0.033	0.26
Dolce Agogia	4	ITA	0.579	0.029	0.079	0.313
Dolce Agogia	4	ITA	0.525	0.018	0.044	0.413
Frantoio	4	ITA	0.908	0.069	0.008	0.014
Frantoio	4	ITA	0.899	0.061	0.012	0.028
Frantoio	4	ITA	0.913	0.061	0.011	0.015
Frantoio	4	ITA	0.898	0.067	0.012	0.023
Grappolo	4	ITA	0.889	0.056	0.03	0.025
Leccino	4	ITA	0.707	0.058	0.149	0.087
Rosciola	4	ITA	0.705	0.076	0.102	0.117
Uovo di Piccione	4	ITA	0.023	0.023	0.939	0.015
Chemlali-744	5	MAG	0.104	0.765	0.03	0.1
Gerboui	5	MAG	0.713	0.116	0.052	0.119
Meski	5	MAG	0.317	0.046	0.575	0.062
Ouslati	5	MAG	0.112	0.457	0.081	0.349
Zalmati	5	MAG	0.062	0.569	0.035	0.334
Aeleh	6	ALG	0.013	0.948	0.024	0.015
Blanquette_de_Guelma	6	ALG	0.01	0.963	0.015	0.012
Bouchouk_Soummam	6	ALG	0.028	0.948	0.009	0.016
Boukaila	6	ALG	0.121	0.611	0.018	0.249
Bouricha	6	ALG	0.073	0.044	0.564	0.319
Chemlal	6	ALG	0.013	0.029	0.088	0.869
Ferkani	6	ALG	0.015	0.963	0.01	0.013
Longue_de_Miliana	6	ALG	0.015	0.925	0.04	0.02
Mekki	6	ALG	0.011	0.016	0.955	0.018
Neb_Djemel	6	ALG	0.03	0.759	0.174	0.037
Ronde_de_Miliana	6	ALG	0.01	0.026	0.03	0.935
Souidi	6	ALG	0.021	0.93	0.009	0.04
Aghchren_de_Titest	6	ALG	0.01	0.01	0.968	0.012
Aguenaou	6	ALG	0.014	0.022	0.94	0.024
Akerma	6	ALG	0.141	0.618	0.012	0.229
Azeradj	6	ALG	0.032	0.137	0.774	0.057
Bouchouk_Lafayette	6	ALG	0.011	0.038	0.905	0.046
Tabelout	6	ALG	0.545	0.388	0.013	0.054
Crnica	7	BAL	0.538	0.14	0.07	0.252
Lastovka	7	BAL	0.496	0.058	0.111	0.335
Oblica	7	BAL	0.044	0.024	0.902	0.029
Gjykatesi	8	BAL	0.896	0.059	0.021	0.024
Kalinjot	8	BAL	0.053	0.88	0.028	0.04
Kallmet	8	BAL	0.32	0.126	0.009	0.545
Klon-14-1081-1	8	BAL	0.67	0.277	0.016	0.037
Klon-14-1081-2	8	BAL	0.032	0.023	0.017	0.928
Kotruvsi	8	BAL	0.924	0.036	0.015	0.025
Kusha	8	BAL	0.902	0.046	0.011	0.04
Ulliri i Bardhe i Tiranes	8	BAL	0.938	0.025	0.013	0.024
Ulliri i Kuq	8	BAL	0.657	0.11	0.038	0.195
Agouromanakolia	9	BAL	0.882	0.029	0.027	0.062
Kalamon	9	BAL	0.053	0.031	0.04	0.876
Kolybada	9	BAL	0.105	0.788	0.051	0.057
Konservolia	9	BAL	0.055	0.179	0.336	0.43
Koroneiki	9	BAL	0.813	0.075	0.051	0.061
Mastoidis	9	BAL	0.693	0.212	0.01	0.085
Mavreya	9	BAL	0.278	0.139	0.012	0.571
Megaritiki	9	BAL	0.076	0.198	0.02	0.706
Rachati	9	BAL	0.046	0.757	0.128	0.069
Valanolia	9	BAL	0.79	0.14	0.025	0.044
Adramitini	9	BAL	0.914	0.042	0.026	0.018
Kato Drys	10	TUR	0.035	0.008	0.937	0.02
Kato Drys	10	TUR	0.06	0.063	0.744	0.133
Belluti	10	TUR	0.09	0.028	0.041	0.842
Beyaz Yaglik	10	TUR	0.91	0.036	0.034	0.02
Dokkar	10	TUR	0.03	0.098	0.008	0.865
Elmacik	10	TUR	0.023	0.029	0.809	0.139
Gemlik	10	TUR	0.726	0.122	0.109	0.044
Gemlik	10	TUR	0.676	0.11	0.152	0.062
Grit Eytini	10	TUR	0.492	0.099	0.087	0.322
Izmir Sofralik	10	TUR	0.099	0.611	0.234	0.055
Kan Çelebi	10	TUR	0.013	0.018	0.121	0.848
Kiraz	10	TUR	0.018	0.024	0.251	0.707
Sinop	10	TUR	0.23	0.668	0.01	0.092
Fishomi	11	EAST-M	0.094	0.554	0.182	0.171
Mari	11	EAST-M	0.009	0.92	0.01	0.061
Rowghani	11	EAST-M	0.075	0.827	0.019	0.079
Shengue	11	EAST-M	0.052	0.691	0.014	0.243
Zard	11	EAST-M	0.012	0.884	0.032	0.072
Barnea	11	EAST-M	0.128	0.426	0.153	0.293
Beladi	11	EAST-M	0.05	0.011	0.917	0.022
Abbadi	11	EAST-M	0.028	0.04	0.906	0.026
Abbadi Abou Gabra-1033	11	EAST-M	0.039	0.02	0.019	0.923
Abbadi Abou Gabra-842	11	EAST-M	0.024	0.019	0.859	0.098
Abou Choki-1115	11	EAST-M	0.255	0.257	0.058	0.43
Abou Kanani	11	EAST-M	0.08	0.018	0.856	0.046
Adkam	11	EAST-M	0.028	0.025	0.92	0.026
Barri	11	EAST-M	0.092	0.019	0.263	0.626
Chalchali	11	EAST-M	0.011	0.01	0.961	0.017
Chalchali	11	EAST-M	0.011	0.012	0.928	0.049
Chalchali	11	EAST-M	0.01	0.01	0.962	0.017
Doebli	11	EAST-M	0.46	0.032	0.047	0.46
Ensasi	11	EAST-M	0.06	0.089	0.126	0.724
Hemblasi	11	EAST-M	0.019	0.011	0.024	0.945
Jabali	11	EAST-M	0.006	0.02	0.161	0.813
Karamani	11	EAST-M	0.01	0.013	0.961	0.016
Kelb et Ter	11	EAST-M	0.076	0.044	0.062	0.819
Khalkhali	11	EAST-M	0.014	0.011	0.951	0.024
Khashabi	11	EAST-M	0.732	0.025	0.073	0.17
Maarri	11	EAST-M	0.013	0.013	0.949	0.025
Mahati-1010	11	EAST-M	0.054	0.032	0.032	0.883
Mahati-846	11	EAST-M	0.01	0.013	0.949	0.029
Majhol-1059	11	EAST-M	0.023	0.027	0.921	0.029
Majhol-1063	11	EAST-M	0.078	0.375	0.342	0.206
Majhol-1122	11	EAST-M	0.024	0.023	0.823	0.13
Majhol-152	11	EAST-M	0.038	0.034	0.177	0.75
Masabi	11	EAST-M	0.85	0.016	0.033	0.101
Mawi	11	EAST-M	0.681	0.021	0.18	0.118
Mawi	11	EAST-M	0.777	0.019	0.123	0.081
Safrawi	11	EAST-M	0.12	0.082	0.038	0.76
Sayfi	11	EAST-M	0.072	0.014	0.266	0.648
Shami	11	EAST-M	0.016	0.014	0.946	0.024
Sorani	11	EAST-M	0.018	0.01	0.959	0.014
Sourani Red	11	EAST-M	0.18	0.024	0.729	0.068
Toffahi-1000	11	EAST-M	0.773	0.046	0.039	0.142
Trylia -992	11	EAST-M	0.761	0.15	0.03	0.059
Zaity	11	EAST-M	0.013	0.027	0.929	0.032
Zaity -788	11	EAST-M	0.015	0.012	0.932	0.041
Dolce	11	EAST-M	0.032	0.385	0.024	0.559
Wardan	11	EAST-M	0.026	0.365	0.026	0.583

## Sheet: Evanno Table_STRUCTURE_FIG_5C
# This document produced by the Structure Harvester,
# http://taylor0.biology.ucla.edu/structureHarvester
# Written by Dent Earl, dearl (a) soe ucsc edu.
# CITATION:
# Earl, Dent A. and vonHoldt, Bridgett M. (2012)
# STRUCTURE HARVESTER: a website and program for visualizing
# STRUCTURE output and implementing the Evanno method.
# Conservation Genetics Resources vol. 4 (2) pp. 359-361 doi: 10.1007/s12686-011-9548-7
# Core version: vA.2 July 2014
# Plot version: vA.1 November 2012
# Web version: v0.6.94 July 2014
# File generated at 2019-Nov-08 01:01:34 PST
# K	Reps	Mean LnP(K)	Stdev LnP(K)	Ln'(K)	|Ln''(K)|	Delta K
K
1	30	-37845233	0.3115	NA	NA	NA
2	30	-36771133	195674	107410000	133336667	6814230
3	30	-37030400	342844	-25926667	161683333	4715938
4	30	-35672833	132268	135756667	103343333	7813160
5	30	-35348700	145570	32413333	15970000	1097063
6	30	-34864867	124948	48383333	NA	NA
