# Supplementary material for: Molecular Analysis of the Official Algerian Olive Collection Highlighted a Hotspot of Biodiversity in the Central Mediterranean Basin
Source: Genes (Basel). 2020 Mar 13;11(3):303. doi: 10.3390/genes11030303 (PMC7140851; doi:10.3390/genes11030303)
Supplement: Supplementary file 1 [file genes-11-00303-s001.zip › 13_Table_S3.xlsx]

## Sheet: nuSSR and cpSSR_used
Article title: Molecular analysis of the official Algerian olive collection highlighted a hotspot of biodiversity in the Central Mediterranean basin
Journal: Genes
Authors: Haddad Benalia, Alessandro Silvestre Gristina, Francesco Mercati, Saadi Abd Elkader, Haddad Nassima, Adriana Martorana, Abdoallah Sharaf, Francesco Carimi
Correspondence: alessandro.gristina@ibbr.cnr.it
Table S3 NuSSR and cpSSR markers used in the present study
Markers	Type	Forward (5’-3’)	Reverse (5’-3’)	Reference
DCA7	nuSSR	GGACATAAAACATAGAGTGCTGGGG	AGGGTAGTCCAACTGCTAATAGACG	Sefc et al. 2000
aDCA09	nuSSR	AATCAAAGTCTTCCTTCTCATTTCG	GATCCTTCCAAAAGTATAACCTCTC	Sefc et al. 2000
DCA11	nuSSR	GATCAAACTACTGCACGAGAGAG	TTGTCTCAGTGAACCCTTAAACC	Sefc et al. 2000
DCA13	nuSSR	GATCAGATTAATGAAGATTTGGG	AACTGAACCTGTGTATCTTGCATCC	Sefc et al. 2000
DCA15	nuSSR	GATCTTGTCTGTATATCCACAC	TATACCTTTTCCATCTTGACGC	Sefc et al. 2000
DCA16	nuSSR	TTAGGTGGGATTCTGTAGATGGTTG	TTTTAGGTGAGTTCATAGAATTAGC	Sefc et al. 2000
aDCA18	nuSSR	AAGAAAGAAAAAGGCAGAATTAAGC	GTTTTCGTCTCTCTACATAAGTGAC	Sefc et al. 2000
aEMO90	nuSSR	CATCCGGATTTCTTGCTTTT	AGCGAATGTAGCTTTGCATGT	De La Rosa et al. 2002
GAPU47	nuSSR	GATCAGCTTAGTCTCATATTCTCTCTC	CCTCGACTGATTTACACACCA	Carriero et al. 2000
aGAPU59	nuSSR	CCCTGCTTTGGTCTTGCTAA	CAAAGGTGCACTTTCTCTCG	Carriero et al. 2000
aGAPU71A	nuSSR	GATCATTTAAAATATTAGAGAGAGAGA	TCCATCCATGCTGAACTT	Carriero et al. 2000
GAPU71B	nuSSR	GATCAAAGGAAGAAGGGGATAAA	ACAACAAATCCGTACGCTTG	Carriero et al. 2000
aGAPU101	nuSSR	CATGAAAGGAGGGGGACATA	GGCACTTGTTGTGCAGATTG	Carriero et al. 2000
GAPU103	nuSSR	TGAATTTAACTTTAAACCCACACA	GCATCGCTCGATTTTTATCC	Carriero et al. 2000
UDO01	nuSSR	AAAAATCACTTCTATTTTTGTTAG	GCTCTCACGAGGAAGACTAT	Cipriani et al. 2002
aUDO43	nuSSR	TCGGCTTTACAACCCATTTC	TGCCAATTATGGGGCTAAC	Cipriani et al. 2002
ccmp5	cpSSR	TGTTCCAATATCTTCTTGTCATTT	AGGTTCCATCGGAACAATTAT	Weising and Gardner 1999
ccmp7	cpSSR	CAACATATACCACTGTCAAG	ACATCATTATTGTATACTCTTTC	Weising and Gardner 1999
psbK-trnS-polyT/A	cpSSR	AAACCTCATTTCTTGGTGTC	GTAAGCATTACACAATCTCC	Besnard et al. 2007
trnG-polyT	cpSSR	GGATTTAATCCTTTACCTCTC	CACTTTCTAAATGACTCATG	Besnard et al. 2007
trnS-G-indel1	cpSSR	GATAAAGGAAGGGCTCGAAC	AGGCCATCAGAATAAGAAGG	Besnard et al. 2007
trnT-L-polyT	cpSSR	AGGAAGAAATCAAAGAAGGG	ATACTGGAACCCTTGAATTC	Besnard et al. 2007
aMarkers used for comparison with public databases

## Sheet: cpSSRs_profiles_Algerian_cv
Algerian varieties	Haplotype code (Besnard et al. [34])	Haplotype code (Besnard et al. [4])	ccmp5	ccmp7	trnT-L-polyT	psbK-trnS-polyT-A	trnG-polyT	trnS-G-indel-1
Abani	COM1-COM2	E2	104	121	81	108	87	117
Aberkane	CE1-CL1	E1	105	120	81	109	87	105
Aeleh	CE2	E1	106	120	81	109	87	105
Aghchren d’el Ousseur	COM1-COM2	E2	104	121	81	108	87	117
Aghchren de Titest	CE1-CL1	E1	105	120	81	109	87	105
Aghenfas	CE1-CL1	E1	105	120	81	109	87	105
Agrarez	CE1-CL1	E1	105	120	81	109	87	105
Aguenaou	CE1-CL1	E1	105	120	81	109	87	105
Aimel	CE1-CL1	E1	105	120	81	109	87	105
Akerma	CCK2	E3	105	120	81	109	87	114
Azeradj	CE1-CL1	E1	105	120	81	109	87	105
Blanquette de Guelma	CE2	E1	106	120	81	109	87	105
Bouchouk Guergour	CE1-CL1	E1	105	120	81	109	87	105
Bouchouk Lafayette	CE1-CL1	E1	105	120	81	109	87	105
Bouchouk Soummam	CE1-CL1	E1	105	120	81	109	87	105
Boughenfous	CE2	E1	106	120	81	109	87	105
Bouichret	CE1-CL1	E1	105	120	81	109	87	105
Boukaila	CCK2	E3	105	120	81	109	87	114
Bouricha	CE1-CL1	E1	105	120	81	109	87	105
Chemlal	CCK	E3	106	120	81	109	87	114
Ferkani	CE1-CL1	E1	105	120	81	109	87	105
Grosse du Hamma	CE2	E1	106	120	81	109	87	105
Hamra	CE1-CL1	E1	105	120	81	109	87	105
Limli	COM1-COM2	E2	104	121	81	108	87	117
Longue de Miliana	CE1-CL1	E1	105	120	81	109	87	105
Mekki	CE1-CL1	E1	105	120	81	109	87	105
Neb Djemel	COM1-COM2	E2	104	121	81	108	87	117
Ronde de Miliana	COM1-COM2	E2	104	121	81	108	87	117
Rougette de Mitidja	COM1-COM2	E2	104	121	81	108	87	117
Sigoise	CE1-CL1	E1	105	120	81	109	87	105
Souidi	CE1-CL1	E1	105	120	81	109	87	105
Tabelout	COM1-COM2	E2	104	121	81	108	87	117
Takesrit	CE1-CL1	E1	105	120	81	109	87	105
Tefah	CE1-CL1	E1	105	120	81	109	87	105

## Sheet: nuSSRs_profiles_Algerian_cv
Algerian varieties	GAPU59		GAPU71A		ssrOeUA-DCA9		ssrOeUA-DCA18		EMO90		GAPU 101		UDO99-043		ssrOeUA-DCA7		ssrOeUA-DCA13		ssrOeUA-DCA15		GAPU47		GAPU71B		ssrOeUA-DCA11		UDO001		GAPU103		ssrOeUA-DCA16
Abani	206	210	208	212	160	160	176	180	183	189	183	197	172	172	147	149	124	130	266	269	174	178	126	144	130	130	138	144	136	150	149	149
Aberkane	NA	NA	208	212	170	192	174	180	183	185	197	217	172	172	165	165	122	141	247	267	174	180	120	146	146	160	140	140	138	150	149	149
Aeleh	206	210	208	226	160	170	170	174	183	189	191	205	172	174	165	165	122	140	247	247	174	180	120	126	140	146	140	144	138	158	122	149
Aghchren d’el Ousseur	206	206	212	212	190	192	166	176	183	189	199	205	206	214	149	149	122	140	247	267	164	174	124	144	130	130	142	142	150	152	146	174
Aghchren de Titest	206	210	212	212	192	196	172	172	181	183	189	217	172	172	137	137	122	124	247	267	174	184	126	144	130	130	144	144	138	172	124	149
Aghenfas	206	220	212	212	190	192	168	176	183	185	197	217	172	172	165	165	122	140	247	247	174	184	120	130	140	140	140	140	138	150	154	174
Agrarez	206	206	212	212	160	170	168	180	181	183	189	199	172	172	165	165	122	124	247	247	174	180	130	144	146	146	138	142	136	150	124	149
Aguenaou	206	206	212	212	160	170	168	180	181	183	189	199	172	172	165	165	124	124	247	247	174	180	130	144	146	146	138	144	136	150	124	149
Aimel	NA	NA	208	212	170	192	174	180	183	185	197	217	172	172	165	165	122	140	247	267	174	180	120	146	146	160	138	140	150	172	149	174
Akerma	206	206	208	212	172	174	174	174	183	185	191	197	174	174	145	149	122	124	267	267	174	174	126	130	140	140	140	140	150	160	122	122
Azeradj	206	206	212	212	160	170	168	180	181	183	199	205	172	174	165	165	120	124	247	247	174	184	120	144	146	146	138	144	136	152	149	149
Blanquette de Guelma	206	206	226	226	160	170	170	174	183	183	191	205	172	174	121	127	122	140	247	247	174	180	120	129	130	130	138	144	136	152	122	122
Bouchouk Guergour	210	210	212	212	192	202	168	176	183	185	197	217	172	172	165	165	122	140	269	269	174	184	120	130	140	140	140	140	138	150	149	162
Bouchouk Lafayette	206	210	210	212	192	196	168	180	181	183	189	217	172	172	165	165	122	140	247	267	174	184	126	144	NA	NA	144	144	138	172	124	149
Bouchouk Soummam	216	216	212	226	170	192	174	174	185	193	191	205	174	184	149	149	124	124	247	269	174	180	124	130	146	152	136	140	150	186	122	149
Boughenfous	206	210	212	212	148	160	168	180	181	183	189	217	172	172	165	165	122	140	247	267	174	184	126	144	130	140	140	144	138	172	149	162
Bouichret	220	220	212	212	160	170	168	174	183	185	197	217	172	172	165	165	122	140	247	247	174	184	120	130	138	140	138	144	136	150	154	174
Boukaila	206	206	208	212	174	178	174	174	183	185	191	197	172	174	145	149	122	124	267	267	174	174	126	130	140	140	138	144	136	150	122	149
Bouricha	206	206	212	232	170	170	168	180	181	183	189	197	NA	NA	165	165	122	140	267	267	174	174	120	130	NA	NA	138	144	158	158	122	149
Chemlal	210	220	212	230	170	174	168	170	183	183	189	199	172	178	165	165	122	140	257	267	174	178	120	130	136	136	140	140	136	150	149	162
Ferkani	206	216	212	226	160	170	174	174	183	185	191	205	174	184	165	165	122	140	247	269	174	180	124	130	146	146	140	144	136	150	149	149
Grosse du Hamma	210	210	208	212	160	192	172	182	181	183	199	217	172	172	125	165	122	140	267	267	174	180	120	144	160	160	140	144	138	168	124	178
Hamra	206	206	212	212	160	170	168	180	181	183	189	199	172	172	163	165	124	124	247	247	174	178	120	144	146	146	NA	NA	150	152	124	149
Limli	220	220	208	212	160	170	180	180	183	185	183	197	172	172	147	147	124	130	267	269	174	178	126	144	130	130	138	144	136	150	149	149
Longue de Miliana	206	216	212	226	170	170	174	174	181	183	191	205	172	172	149	149	124	124	247	269	174	180	123	130	146	152	140	144	138	150	122	149
Mekki	206	210	212	212	160	170	168	180	181	183	189	199	172	172	165	165	124	124	247	247	174	180	130	144	146	146	NA	NA	150	150	124	149
Neb Djemel	206	210	208	212	160	170	174	174	183	183	189	205	172	174	129	129	124	124	247	267	174	174	124	144	130	146	138	144	136	152	149	162
Ronde de Miliana	220	220	212	240	170	174	176	180	181	183	183	199	172	178	129	149	130	130	267	267	174	174	124	144	130	130	138	144	136	152	149	149
Rougette de Mitidja	206	220	212	212	190	192	168	172	183	185	189	197	172	196	139	165	122	124	246	267	174	178	126	144	138	140	140	140	136	168	122	154
Sigoise	206	220	212	212	160	170	168	180	181	183	189	217	172	172	163	165	122	140	247	267	174	184	126	144	140	160	140	144	138	152	149	162
Souidi	206	216	212	226	170	192	174	174	185	193	193	207	174	184	149	149	120	124	247	269	174	180	124	130	146	152	138	138	150	152	122	149
Tabelout	206	220	212	212	170	170	166	166	183	189	191	197	174	174	149	149	124	124	247	247	174	174	124	144	140	140	138	144	150	160	149	149
Takesrit	206	220	212	212	160	170	168	174	183	183	197	217	172	172	163	165	122	140	247	247	174	184	120	130	140	160	140	144	138	150	154	174
Tefah	220	220	212	212	160	170	168	176	183	185	197	217	172	172	165	165	122	140	247	247	174	184	120	130	140	140	140	144	138	150	154	174

## Sheet: Mediterranean dataset_7SSRs
Cultivar Name	Cultivation Area	GAPU59		GAPU71A		ssrOeUA-DCA9		ssrOeUA-DCA18		EMO90		GAPU 101		UDO99-043
Gjykatesi	ALB	206	216	212	212	170	202	172	174	189	193	191	205	214	216
Kalinjot	ALB	206	220	212	226	170	192	166	172	183	189	191	193	172	174
Kallmet	ALB	216	220	212	242	182	184	172	174	185	193	191	197	174	214
Klon-14-1081-1	ALB	206	206	212	212	170	184	158	172	183	189	191	191	174	174
Klon-14-1081-2	ALB	206	216	208	208	164	182	166	166	181	183	189	199	174	180
Kotruvsi	ALB	206	206	212	212	192	204	166	174	181	185	191	197	174	216
Kusha	ALB	206	206	212	212	170	184	166	168	185	193	191	197	174	214
Pulazeqin	ALB	210	220	208	212	180	192	168	176	183	183	183	199	172	174
Ulliri i Bardhe i Tiranes	ALB	206	206	212	212	202	204	166	174	181	185	189	197	174	174
Ulliri i Kuq	ALB	206	220	208	212	170	192	158	166	189	189	189	191	170	214
Abani	ALG	206	210	208	212	160	160	176	180	183	189	183	197	172	172
Aeleh	ALG	206	210	208	226	160	170	170	174	183	189	191	205	172	174
Blanquette de Guelma	ALG	206	206	226	226	160	170	170	174	183	183	191	205	172	174
Bouchouk Soummam	ALG	216	216	212	226	170	192	174	174	185	193	191	205	174	184
Boukaila	ALG	206	206	208	212	174	178	174	174	183	185	191	197	172	174
Bouricha	ALG	206	206	212	232	170	170	168	180	181	183	189	197	NA	NA
Chemlal	ALG	210	220	212	230	170	174	168	170	183	183	189	199	172	178
Ferkani	ALG	206	216	212	226	160	170	174	174	183	185	191	205	174	184
Grosse du Hamma	ALG	210	210	208	212	160	192	172	182	181	183	199	217	172	172
Hamra	ALG	206	206	212	212	160	170	168	180	181	183	189	199	172	172
Limli	ALG	220	220	208	212	160	170	180	180	183	185	183	197	172	172
Longue de Miliana	ALG	206	216	212	226	170	170	174	174	181	183	191	205	172	172
Mekki	ALG	206	210	212	212	160	170	168	180	181	183	189	199	172	172
Neb Djemel	ALG	206	210	208	212	160	170	174	174	183	183	189	205	172	174
Ronde de Miliana	ALG	220	220	212	240	170	174	176	180	181	183	183	199	172	178
Rougette de Mitidja	ALG	206	220	212	212	190	192	168	172	183	185	189	197	172	196
Sigoise	ALG	206	220	212	212	160	170	168	180	181	183	189	217	172	172
Souidi	ALG	206	216	212	226	170	192	174	174	185	193	193	207	174	184
Aberkane	ALG-KAB	NA	NA	208	212	170	192	174	180	183	185	197	217	172	172
Aghchren d’el Ousseur	ALG-KAB	206	206	212	212	190	192	166	176	183	189	199	205	206	214
Aghchren de Titest	ALG-KAB	206	210	212	212	192	196	172	172	181	183	189	217	172	172
Aghenfas	ALG-KAB	206	220	212	212	190	192	168	176	183	185	197	217	172	172
Agrarez	ALG-KAB	206	206	212	212	160	170	168	180	181	183	189	199	172	172
Aguenaou	ALG-KAB	206	206	212	212	160	170	168	180	181	183	189	199	172	172
Aimel	ALG-KAB	NA	NA	208	212	170	192	174	180	183	185	197	217	172	172
Akerma	ALG-KAB	206	206	208	212	172	174	174	174	183	185	191	197	174	174
Azeradj	ALG-KAB	206	206	212	212	160	170	168	180	181	183	199	205	172	174
Bouchouk Guergour	ALG-KAB	210	210	212	212	192	202	168	176	183	185	197	217	172	172
Bouchouk Lafayette	ALG-KAB	206	210	210	212	192	196	168	180	181	183	189	217	172	172
Boughenfous	ALG-KAB	206	210	212	212	148	160	168	180	181	183	189	217	172	172
Bouichret	ALG-KAB	220	220	212	212	160	170	168	174	183	185	197	217	172	172
Tabelout	ALG-KAB	206	220	212	212	170	170	166	166	183	189	191	197	174	174
Takesrit	ALG-KAB	206	220	212	212	160	170	168	174	183	183	197	217	172	172
Tefah	ALG-KAB	220	220	212	212	160	170	168	176	183	185	197	217	172	172
Kato Drys	CYP	210	210	208	212	170	202	172	172	181	183	189	189	216	216
Kato Drys	CYP	210	210	208	212	170	206	172	174	181	183	189	189	216	216
Chemlal de Kabilye	DZA	210	220	212	230	170	174	168	170	183	183	189	199	172	178
Dolce	EGY	206	206	208	212	170	214	172	174	183	185	191	199	166	194
Toffahi	EGY	206	210	208	212	160	214	166	172	183	183	191	199	194	216
Wardan	EGY	206	210	210	212	170	214	170	172	183	185	191	197	166	194
Bouteillan	FRA	210	216	208	212	160	170	166	176	183	189	197	199	208	208
Grossanne-67	FRA	206	210	212	212	192	192	168	172	181	183	197	217	172	174
Lucques	FRA	206	210	212	246	160	182	166	172	183	183	199	199	208	216
Picholine	FRA	210	210	212	212	192	192	166	176	183	189	199	205	208	216
Picholine	FRA	210	210	212	212	192	192	166	176	183	189	199	205	208	216
Salonenque	FRA	206	210	212	212	160	202	172	176	181	183	189	199	208	208
Tanche	FRA	206	210	208	212	178	192	166	176	183	183	197	199	208	214
Tanche-74	FRA	206	206	NA	NA	192	204	166	174	0	0	189	199	174	210
Verdale	FRA	206	210	212	212	160	170	174	176	183	189	205	217	172	212
Verdale	FRA	210	210	212	212	160	170	174	176	183	189	205	217	212	212
Agouromanakolia	GRC	206	210	212	212	170	184	166	174	181	185	189	197	214	214
Amygdalolia Nana	GRC	210	210	212	212	160	170	174	180	183	189	205	217	174	198
Chalkidikis	GRC	210	216	212	212	160	202	166	176	183	193	191	217	172	214
Gaydoyrelia	GRC	210	210	208	212	160	180	166	172	183	183	199	217	172	174
Kalamon	GRC	206	210	212	212	164	192	180	184	183	193	191	199	208	214
Kalokerida	GRC	210	210	208	212	184	192	172	174	183	189	205	217	208	208
Kerkiras	GRC	206	218	208	212	164	170	172	174	183	189	183	205	174	202
Kolybada	GRC	206	210	212	212	160	184	174	180	183	193	191	217	174	174
Konservolia	GRC	210	210	208	212	170	196	166	180	183	185	197	199	172	174
Koroneiki	GRC	206	210	212	212	180	204	168	170	183	189	191	205	170	214
Mastoidis	GRC	206	206	212	212	180	204	158	166	183	185	191	205	184	184
Mavreya	GRC	216	218	208	212	180	204	170	172	185	193	191	197	174	176
Megaritiki	GRC	206	218	208	212	164	170	172	174	183	189	183	205	174	202
Rachati	GRC	210	210	212	212	160	170	174	180	183	189	205	217	174	198
Valanolia	GRC	206	210	212	212	170	192	166	168	189	193	191	205	174	212
Valanolia	GRC	206	210	212	212	170	192	166	168	189	193	191	205	174	212
Valanolia	GRC	206	210	212	212	170	192	166	168	189	193	191	205	212	212
Adramitini	GRC	206	210	212	212	192	204	166	174	181	189	189	205	174	214
Buga	HRV	210	210	212	212	192	204	168	172	183	185	189	217	172	174
Crnica	HRV	206	210	208	212	180	192	174	180	183	185	183	189	174	214
Istarska Bjelica	HRV	210	210	208	212	192	192	168	172	181	183	191	217	174	174
Lastovka	HRV	206	210	212	212	184	192	166	168	181	183	189	191	166	216
Levantinka	HRV	210	220	212	212	160	204	172	194	183	185	189	197	174	178
Oblica	HRV	206	210	212	212	160	202	168	172	181	183	189	217	172	174
Plementa Bjelica	HRV	210	210	208	212	192	192	168	172	181	183	191	217	174	174
Fishomi	IRA	216	216	208	212	170	202	174	174	181	197	191	217	170	174
Mari	IRA	216	216	210	210	186	186	166	174	183	183	193	193	172	174
Rowghani	IRA	206	216	210	212	186	204	166	174	181	183	191	193	172	174
Shengue	IRA	206	216	210	212	184	206	174	174	181	183	191	191	174	176
Zard	IRA	216	216	208	210	170	186	166	174	183	197	193	217	174	174
Barnea	ISR	210	210	208	212	170	192	172	174	183	185	197	199	166	174
Merhavia	ISR	210	210	212	212	192	192	166	172	183	193	191	217	206	216
Nasuhi	ISR	210	216	212	212	160	202	166	172	181	183	189	197	208	210
Ascolana Tenera	ITA	210	210	208	212	192	206	168	172	183	185	197	199	174	210
Biancolilla	ITA	206	216	212	212	160	192	172	176	181	183	189	217	184	214
Bosana	ITA	210	220	210	212	170	184	174	180	183	189	191	205	174	186
Caninese	ITA	210	220	208	212	170	182	162	174	185	185	183	197	174	184
Carolea	ITA	210	216	212	212	160	198	174	176	183	193	191	217	172	174
Carolea	ITA	210	216	212	212	160	196	174	176	183	193	191	217	172	174
Cipresino	ITA	206	206	212	212	160	184	166	172	189	193	191	205	208	212
Coratina	ITA	210	210	208	222	180	192	172	176	183	189	197	217	174	198
Dolce Agogia	ITA	206	220	212	212	170	184	166	168	181	181	189	197	170	174
Dolce Agogia	ITA	206	220	212	212	174	184	166	168	181	181	189	197	170	174
Frantoio	ITA	206	210	212	222	180	204	172	174	183	189	183	197	174	212
Frantoio	ITA	206	210	212	222	180	204	174	174	183	189	183	197	174	214
Frantoio	ITA	206	210	212	222	180	208	172	174	183	189	183	197	174	214
Frantoio	ITA	206	210	212	222	180	204	172	174	183	189	183	197	174	214
Frantoio	ITA	206	210	212	222	180	204	172	174	183	189	183	197	174	212
Grappolo	ITA	206	210	212	222	180	204	172	174	183	189	197	199	170	214
Grappolo	ITA	206	210	212	222	180	204	172	174	183	189	197	199	170	214
Itrana	ITA	210	220	208	212	180	192	168	176	183	183	183	199	172	174
Leccino	ITA	206	210	212	222	160	208	172	172	183	189	197	199	210	214
Leccino	ITA	206	210	212	222	160	204	172	172	183	189	197	199	210	214
Maurino	ITA	206	210	212	222	204	204	172	172	183	183	NA	NA	174	210
Moraiolo	ITA	210	220	212	212	182	208	174	180	183	189	191	205	174	216
Moraiolo	ITA	210	220	212	212	182	204	174	180	183	189	191	205	174	216
Pendolino	ITA	210	210	212	222	160	204	172	174	183	189	197	199	210	214
Rosciola	ITA	206	210	212	212	184	204	168	180	181	189	189	205	184	210
Sant Agostino	ITA	210	210	208	212	170	192	166	180	183	185	197	199	172	174
Selvatico	ITA	210	220	208	208	200	204	172	192	183	189	191	197	172	210
Sin nombre	ITA	206	210	208	212	192	204	168	172	183	189	205	217	174	210
Uovo di Piccione	ITA	206	210	212	212	170	192	172	172	181	183	189	217	172	174
Uovo di Piccione	ITA	206	210	212	212	170	192	172	172	181	183	189	217	172	174
Ayrouni	LBN	210	220	208	212	182	192	168	176	183	183	191	199	172	212
Beladi	LBN	206	210	208	212	170	192	172	172	181	183	189	197	210	216
Picholine Marocaine	MAR	210	220	212	212	192	204	168	176	183	185	197	217	172	212
Picholine Marocaine	MAR	210	220	212	212	192	202	168	176	183	185	197	217	172	212
Picholine Marocaine	MAR	210	220	212	212	192	204	168	176	183	185	197	217	172	212
Picholine Marocaine	MAR	210	220	212	212	192	204	168	176	183	185	197	217	172	210
Picholine Marocaine	MAR	210	220	212	212	192	204	168	176	183	185	197	217	172	212
Carrasquenho de Elvas	PRT	210	210	208	212	192	204	168	172	183	183	191	217	210	216
Carrasqueño de Elvas	PRT	210	210	208	212	192	204	168	172	183	183	189	219	208	216
Çobrancosa	PRT	210	220	208	212	160	204	166	176	183	183	191	219	208	216
Cordovil de Castelo Branço	PRT	210	220	208	212	160	182	168	176	183	183	191	217	172	212
Cordovil de Serpa	PRT	210	220	208	212	160	204	168	172	183	183	191	199	208	218
Cordovil de Serpa	PRT	210	220	208	212	160	206	168	172	183	183	191	199	208	212
Galega Vulgar	PRT	210	222	212	226	190	192	168	176	183	183	183	199	170	172
Verde Verdelho	PRT	210	210	208	212	182	192	166	172	183	183	191	199	208	212
Acebuche de Caravaca-800	SP	206	220	212	212	174	182	166	170	181	183	189	191	194	216
Acebuchera	SP	210	210	208	212	160	204	166	176	183	185	191	199	172	214
Alameño Blanco	SP	210	220	208	212	192	204	166	176	183	183	197	199	204	208
Alameño de Cabra	SP	210	220	208	212	192	204	168	176	183	183	197	217	208	216
Alameño de Montilla	SP	210	210	212	212	192	204	168	176	183	185	197	199	208	216
Alameño de Montilla	SP	210	210	212	212	192	204	168	176	183	185	197	199	208	216
Alameño de Montilla	SP	210	210	212	212	192	204	168	176	183	185	197	199	208	216
Alfafara	SP	210	220	212	212	192	204	168	176	183	183	191	217	172	216
Alfafara	SP	210	220	212	212	192	204	168	176	183	183	191	217	172	216
Aloreña de Iznalloz	SP	210	210	212	212	160	204	168	176	183	185	197	217	208	216
Aloreña de Iznalloz-778	SP	210	220	212	212	160	182	168	172	183	183	191	199	208	210
Amargoso	SP	206	210	208	212	160	192	168	176	183	189	205	217	172	174
Arbequina	SP	206	220	212	212	182	204	164	174	183	189	183	205	174	174
Arbosana	SP	210	220	208	212	192	204	164	176	181	183	183	189	174	208
Argudell	SP	210	220	208	212	160	170	168	172	183	183	183	199	172	176
Arroniz	SP	210	210	208	212	160	170	168	176	183	185	197	217	172	214
Arroniz-1172	SP	210	210	212	212	160	204	168	184	183	185	197	217	210	212
Asnal	SP	210	220	208	212	182	192	166	176	183	183	191	199	172	212
Azul	SP	210	220	208	212	182	192	168	176	183	185	197	217	172	216
Azulejo	SP	210	210	208	212	160	182	168	172	183	185	197	217	172	212
Bical	SP	210	220	212	212	160	182	168	172	183	183	191	217	208	216
Blanqueta	SP	220	220	208	212	178	204	174	176	183	185	183	197	174	216
Blanqueta	SP	220	220	208	212	178	204	174	176	183	185	183	197	174	218
Bodoquera	SP	210	210	208	212	192	200	172	174	183	185	197	199	172	174
Bolvino	SP	216	216	212	212	184	204	168	172	185	193	191	197	174	174
Bolvino	SP	216	216	212	212	184	204	168	172	185	193	191	197	174	174
Bolvino	SP	216	216	212	212	184	204	168	172	185	193	191	197	174	174
Bolvino	SP	216	216	212	212	184	204	168	172	185	193	191	197	174	174
Borriolenca	SP	206	206	208	208	170	204	166	168	185	185	191	205	172	216
Buidiego	SP	210	220	208	212	160	182	168	176	183	185	197	217	172	216
Caballo	SP	210	220	208	212	160	182	168	176	183	185	197	217	172	212
Callosina	SP	210	210	212	212	182	192	168	168	183	183	191	217	172	212
Callosina	SP	210	210	212	212	182	192	168	172	183	183	191	217	172	212
Canetera	SP	220	220	208	210	184	192	162	166	181	181	189	191	214	214
Cañivano Negro	SP	210	210	212	212	160	182	166	172	183	185	197	217	212	212
Cañivano Negro-55	SP	210	222	208	212	160	208	166	172	183	185	197	217	172	216
Carrasqueño de Alcaudete	SP	210	220	212	212	192	204	166	176	183	185	197	217	208	216
Carrasqueño de Jumilla	SP	210	210	212	212	182	192	168	176	183	185	197	217	174	212
Carrasqueño de la Sierra	SP	210	220	212	212	160	182	168	176	183	183	191	199	208	216
Carrasqueño de Porcuna	SP	210	210	212	212	182	192	166	172	183	185	197	217	172	212
Carrasquillo	SP	210	220	212	212	160	184	168	172	183	183	191	217	210	216
Castellana	SP	210	210	208	212	160	182	166	176	183	183	191	199	208	212
Cerezuela	SP	210	220	212	212	182	192	166	172	183	185	197	199	208	212
Cerezuela	SP	210	220	212	212	182	192	166	172	183	185	197	199	208	212
Changlot Real	SP	210	220	212	212	184	204	166	176	185	193	191	197	216	216
Changlot Real	SP	210	220	212	212	184	204	166	176	185	193	191	197	216	216
Chorreao de Montefrío	SP	210	222	212	212	182	192	172	172	183	185	197	199	210	210
Chorruo	SP	210	220	208	212	192	204	168	176	183	183	191	217	208	212
Chorruo de Castro del Río-361	SP	210	220	208	212	192	204	168	176	183	185	197	217	208	212
Cirujal	SP	206	216	212	212	192	202	166	172	181	193	189	191	174	214
Cirujal	SP	206	216	212	212	192	202	166	172	181	193	189	191	174	216
Cirujal	SP	206	216	212	212	192	202	166	172	181	193	189	191	174	214
Cirujal	SP	206	216	212	212	192	202	166	172	181	193	189	191	174	216
Cirujal	SP	206	216	212	212	184	202	166	172	181	193	189	191	174	216
Corbella	SP	206	210	208	212	170	184	162	162	181	185	189	197	214	220
Corbella-817	SP	210	210	208	208	170	192	176	176	183	189	197	199	172	214
Corbella-817	SP	210	210	208	208	170	192	176	176	183	189	197	199	172	214
Cordobés de Arroyo de la Luz	SP	210	220	212	212	182	192	168	172	183	183	191	217	172	216
Cornezuelo de Jaén	SP	206	210	212	212	192	202	172	176	183	185	197	217	172	216
Cornicabra	SP	210	210	212	212	182	192	168	176	183	183	191	199	172	212
Cornicabra de Jerez Caballeros	SP	210	220	208	212	182	192	166	176	183	183	197	199	172	210
Cornicabra de Mérida	SP	210	220	208	226	160	192	168	176	183	183	183	217	172	172
Corralones de Andujar-790	SP	210	220	208	212	182	192	168	172	183	183	191	217	172	212
Curivell	SP	210	222	208	212	192	200	176	180	183	183	183	217	166	172
Datilero	SP	210	210	212	226	182	192	168	176	183	183	183	191	172	212
De Sal	SP	210	220	212	212	182	192	166	172	183	183	191	217	204	208
Dulzal	SP	210	210	212	212	160	200	168	176	183	185	197	217	210	210
Dulzal de Carmona	SP	210	220	212	212	160	204	168	176	183	185	197	217	172	216
Dulzal de Carmona -31	SP	206	210	212	222	180	204	172	174	183	189	183	197	174	212
Empeltre	SP	210	216	210	212	184	204	166	176	189	193	191	197	186	216
Enagua de Arenas	SP	210	220	208	212	160	182	168	176	183	183	191	219	172	212
Escarabajillo	SP	210	220	208	212	192	204	168	176	183	185	197	199	172	216
Escarabajuelo de Atarfe	SP	210	210	212	212	192	204	166	172	183	185	197	199	172	212
Escarabajuelo de Posadas	SP	210	220	212	212	182	192	168	176	183	183	191	217	208	212
Escarabajuelo de Úbeda	SP	210	210	208	212	182	192	168	172	183	185	191	217	172	216
Farga	SP	206	220	208	212	170	184	162	166	181	183	189	191	214	216
Figueretes	SP	206	220	208	212	184	184	162	168	183	183	183	191	208	216
Forastera de Tortosa	SP	210	220	212	212	170	170	162	172	183	183	191	199	208	214
Fulla de Salze	SP	206	226	208	212	170	180	166	172	181	183	189	199	214	216
Gatuno	SP	210	210	208	212	160	204	166	172	183	185	197	217	172	216
Genovesa	SP	206	210	208	212	160	184	172	176	183	193	191	199	172	218
Gordal de Granada	SP	210	220	212	212	182	192	168	172	183	183	191	217	172	216
Gordal de Granada	SP	210	220	212	212	182	192	168	172	183	183	191	217	172	218
Gordal de Granada	SP	210	220	212	212	174	192	168	172	183	183	191	217	172	216
Gordal de Hellín	SP	210	220	212	212	160	204	166	172	183	185	197	199	172	216
Gordal de Hellín	SP	210	220	212	212	160	204	166	172	183	185	197	199	172	218
Gordal de Vélez Rubio	SP	210	210	208	212	182	204	168	168	183	183	191	217	212	216
Gordal Sevillana	SP	210	210	208	212	160	192	172	176	183	183	199	217	172	210
Gordal Sevillana	SP	210	210	208	212	160	192	172	176	183	183	199	217	172	212
Gordal Sevillana	SP	210	210	208	212	160	192	172	176	183	183	199	217	172	212
Gordal Sevillana	SP	210	210	208	212	160	192	172	176	183	183	199	217	172	212
Grosal de Cieza	SP	210	220	208	212	160	202	168	176	183	183	191	217	208	212
Grosal Vimbodí	SP	210	210	212	212	192	204	172	174	185	189	197	205	174	174
Habichuelero de Baena	SP	210	220	212	212	192	204	166	172	183	183	191	217	210	216
Habichuelero de Grazalema	SP	210	210	212	212	160	182	166	176	183	185	197	217	172	212
Hojiblanca	SP	210	220	208	212	192	204	168	176	183	185	197	199	208	216
Hojiblanca	SP	210	220	208	212	192	204	168	176	183	185	197	199	208	218
Hojiblanca	SP	210	220	208	212	192	204	168	176	183	185	197	199	208	216
Imperial	SP	206	210	208	212	182	204	172	176	183	189	217	217	172	212
Imperial de Jaén	SP	210	220	208	212	192	202	168	172	183	185	197	199	172	216
Jabaluna	SP	210	210	208	212	182	192	168	172	183	185	191	217	172	216
Jaropo	SP	210	210	208	212	160	206	168	172	183	185	197	199	216	216
Joanenca	SP	210	210	212	212	178	182	168	176	183	185	183	191	176	212
Lechín de Granada	SP	210	220	212	212	182	204	166	168	183	185	191	197	212	216
Lechín de Sevilla	SP	210	210	208	208	160	198	164	170	183	183	191	217	172	176
Lechín de Sevilla	SP	210	210	208	208	160	204	164	172	183	183	191	217	172	176
Lemeño	SP	210	220	212	212	192	204	168	172	183	183	191	199	206	216
Lentisca	SP	210	210	212	226	160	190	168	176	183	183	183	191	172	208
Limoncillo	SP	210	220	212	212	182	192	168	172	183	183	191	217	172	212
Llorón de Atarfe	SP	210	220	208	212	192	204	168	172	183	185	197	199	208	216
Llumeta	SP	210	220	208	212	184	200	162	176	183	183	183	191	174	216
Loaime	SP	210	220	208	212	160	204	166	172	183	183	191	217	172	216
Lucio	SP	210	220	212	212	182	192	168	172	183	183	191	199	208	216
Macho de Jaén	SP	210	220	208	212	160	182	166	172	183	183	191	199	212	218
Machorrón	SP	210	220	208	212	192	206	166	176	183	183	197	199	172	212
Manzanil de Piedra Buena	SP	210	210	212	212	192	204	166	176	183	183	191	199	172	216
Manzanilla Cacereña	SP	210	210	208	212	160	182	168	172	183	185	197	217	172	212
Manzanilla Cacereña	SP	210	210	208	212	160	182	168	172	183	185	197	217	172	216
Manzanilla de Abla	SP	210	210	208	212	160	182	166	176	183	185	197	199	172	212
Manzanilla de Agua	SP	210	210	212	212	192	204	168	176	183	183	191	217	172	218
Manzanilla de Agua	SP	210	210	212	212	192	204	168	176	183	183	191	217	172	216
Manzanilla de Almería	SP	210	220	208	212	192	204	166	176	183	183	191	199	172	216
Manzanilla de Hellín	SP	210	220	212	212	192	204	168	176	183	185	197	199	172	216
Manzanilla de Lorca-808	SP	210	220	212	212	182	190	166	172	183	183	191	207	208	212
Manzanilla de Lorca-808 -1	SP	210	220	212	212	184	204	166	176	183	189	191	197	206	216
Manzanilla de Lorca-809	SP	210	220	212	212	184	210	168	184	0	0	183	205	172	174
Manzanilla de Montefrío	SP	210	210	208	212	192	204	168	172	183	183	191	217	208	212
Manzanilla de Sevilla	SP	210	210	212	212	160	204	168	176	183	185	197	217	210	212
Manzanilla de Sevilla	SP	210	210	212	212	160	204	168	176	183	185	197	217	210	212
Manzanilla de Sevilla	SP	210	210	212	212	160	204	168	176	183	185	197	217	210	212
Manzanilla de Sevilla	SP	210	210	212	212	160	204	168	176	183	185	197	217	210	212
Manzanilla de Sevilla	SP	210	210	212	212	160	204	168	176	183	185	197	217	210	214
Manzanilla de Sevilla	SP	210	210	212	212	160	204	168	176	183	185	197	217	208	212
Manzanilla de Sevilla	SP	210	210	212	212	160	200	168	176	183	185	197	217	208	208
Manzanilla de Sevilla	SP	210	210	212	212	160	200	168	176	183	185	197	217	208	210
Manzanilla del Piquito	SP	210	220	212	212	182	192	166	172	183	185	197	217	172	212
Manzanilla del Piquito-269	SP	210	210	208	212	182	192	172	176	183	183	199	217	172	212
Manzanilla Prieta	SP	210	210	212	212	160	182	168	172	181	183	191	217	172	212
Manzanillera de Huércal Overa	SP	206	206	208	212	170	178	166	168	181	183	189	191	184	216
Manzanillo de Cabra	SP	210	220	208	212	182	192	174	176	183	183	197	217	172	218
Menya	SP	206	226	208	212	184	192	166	176	181	185	183	189	174	174
Mollar Basto	SP	210	220	208	212	160	182	168	176	183	185	197	217	208	212
Mollar de Cieza	SP	210	210	208	212	160	204	168	172	183	185	197	199	172	214
Mollar de Cieza	SP	210	210	208	212	160	204	168	168	183	185	197	199	172	214
Mollar de Cieza	SP	210	210	208	212	160	204	168	172	183	185	197	199	172	216
Mollar de Cieza	SP	210	210	208	212	160	204	168	172	183	185	197	199	172	214
Morisca	SP	210	220	212	212	182	192	166	172	183	183	191	199	206	212
Morisca de Mancor	SP	210	210	208	212	170	192	168	174	183	189	197	199	172	214
Morona	SP	210	220	208	212	160	204	166	176	183	183	191	199	208	216
Morona	SP	210	220	208	212	160	204	166	176	183	183	191	199	208	216
Morrut	SP	210	220	212	212	184	206	168	180	185	185	183	205	172	174
Morrut	SP	210	220	212	212	184	206	168	180	185	185	183	205	172	174
Morrut-607	SP	210	220	208	212	160	182	166	176	NA	NA	191	217	204	208
Negral de Sabiñan	SP	206	216	212	212	192	192	172	178	185	193	191	197	172	214
Negrillo de Arjona	SP	210	210	212	212	182	192	166	172	183	185	197	217	208	216
Negrillo de Arjona	SP	210	210	212	212	182	192	166	172	183	185	197	217	208	216
Negrillo de Estepa	SP	210	220	208	212	192	204	168	176	183	183	197	217	208	216
Negrillo de Iznalloz	SP	210	220	208	212	160	182	166	176	183	185	197	199	172	212
Negrillo de la Carlota	SP	210	210	212	212	192	204	166	172	183	183	191	217	208	212
Negrillo Redondo	SP	210	220	212	212	160	208	168	176	183	185	197	199	172	216
Negro del Carpio	SP	210	220	212	212	182	192	166	176	183	185	197	217	208	216
Nevadillo Blanco de Jaén	SP	210	220	212	212	160	182	168	172	183	185	197	217	210	212
Nevadillo de Santisteban Pto	SP	210	210	208	212	190	204	168	172	183	185	197	217	208	212
Nevado Azul	SP	210	220	212	212	192	204	168	172	183	183	191	199	172	216
Nevado Basto	SP	210	220	212	212	182	192	166	176	183	183	197	217	172	216
Nevado Rizado	SP	210	220	208	212	182	192	168	172	181	183	191	217	172	212
Ocal	SP	210	210	208	212	160	204	166	172	183	185	197	217	172	216
Ocal	SP	206	210	208	212	160	204	166	172	183	185	197	217	172	218
Ocal	SP	210	210	208	212	160	204	166	172	183	185	197	217	172	216
Ocal	SP	210	210	208	212	160	208	166	172	183	185	197	217	172	216
Ocal-25	SP	210	220	208	212	160	204	168	168	183	189	205	217	172	212
Ocal-427	SP	210	210	208	212	192	206	168	172	183	185	197	217	172	214
Ojo de Liebre	SP	210	210	212	212	182	192	166	172	183	185	197	199	208	216
Olivo de Mancha Real	SP	210	220	208	212	192	204	168	168	183	183	197	217	172	216
Olivo de Maura	SP	206	210	208	212	160	182	168	172	185	193	191	197	172	212
Pajarera	SP	210	210	0	0	192	204	166	176	183	185	197	217	208	212
Pajarero	SP	210	210	208	212	182	192	168	172	183	185	191	199	208	208
Palomar	SP	206	210	208	208	164	178	166	174	181	185	189	199	170	180
Patronet	SP	210	220	212	212	180	204	166	170	183	183	183	217	208	216
Pavo	SP	210	210	208	212	182	192	168	172	183	183	191	199	172	212
Pavo	SP	210	210	208	212	182	192	168	172	183	183	191	199	172	212
Pecoso	SP	210	220	208	212	182	192	168	172	183	185	197	217	172	210
Pequeña de Casas Ibañez	SP	210	216	212	212	170	184	164	172	183	183	183	199	172	172
Pequeña de Casas Ibañez	SP	210	216	212	212	170	184	164	172	183	183	183	199	172	172
Perafort	SP	206	220	208	212	182	184	172	174	183	185	183	197	206	206
Pico Limón de Grazalema	SP	210	220	208	212	182	192	166	172	183	185	197	217	208	212
Picual	SP	210	220	212	212	182	190	166	172	183	183	191	217	208	212
Picual	SP	210	220	212	212	182	190	166	172	183	183	191	217	208	214
Picual	SP	210	220	212	212	182	190	166	172	183	183	191	217	208	212
Picual de Almería	SP	210	220	208	212	160	204	168	176	183	185	197	217	214	216
Picual-1470	SP	210	220	212	212	168	190	166	172	183	183	191	217	208	212
Picual-9	SP	210	220	208	212	182	190	166	172	183	183	191	199	208	212
Picudo	SP	210	220	212	212	182	192	168	172	183	185	197	217	208	216
Picudo	SP	210	220	212	212	182	192	168	172	183	185	197	217	208	216
Picudo Blanco de Estepa	SP	210	220	212	212	160	204	166	172	183	185	197	207	172	210
Piñonera-76	SP	216	220	208	212	192	204	170	172	181	193	191	191	174	198
Racimal	SP	210	210	208	212	160	182	166	172	183	185	197	197	208	212
Racimal de Jaén	SP	210	210	212	212	182	192	166	176	183	183	191	217	172	212
Rapasayo	SP	210	220	208	212	160	182	176	176	183	185	197	217	172	172
Real Sevillana	SP	210	220	212	212	160	204	168	172	183	185	197	217	172	216
Rechino	SP	210	220	208	212	160	204	168	172	183	185	197	217	172	216
Redondilla de Grazalema	SP	210	220	212	212	160	204	166	176	183	183	191	217	172	212
Redondilla de Logroño	SP	210	220	208	212	170	192	172	174	183	185	197	199	174	208
Reixonenca	SP	210	216	212	212	202	204	166	168	181	185	189	197	174	216
Royal de Calatayud	SP	210	210	208	212	192	204	168	176	183	189	199	205	172	214
Royal de Calatayud-47	SP	210	216	212	212	170	202	166	168	189	193	191	205	174	214
Royal de Cazorla	SP	210	210	208	212	182	192	168	172	183	185	197	217	172	212
Royal de Sabiñan	SP	210	216	212	212	184	204	166	174	189	193	191	205	214	216
Sabatera	SP	210	226	208	212	170	192	168	176	183	189	197	199	174	174
Salgar Redondo	SP	210	220	208	212	182	192	168	176	183	185	197	217	210	210
Sandalio	SP	210	220	212	226	182	190	168	168	183	183	199	217	170	212
Sevillana de Abla	SP	210	220	212	212	160	182	166	172	183	185	197	199	172	212
Sevillano de Jumilla	SP	210	220	208	212	160	182	168	176	183	185	197	217	208	212
Sevillenca	SP	210	226	208	212	160	180	170	172	183	183	183	199	208	214
Sollana	SP	210	216	212	212	182	184	168	172	183	193	191	199	172	174
Tempranillo de Yeste	SP	216	216	212	212	160	182	168	176	185	193	191	197	212	212
Temprano	SP	210	220	208	242	160	174	166	172	183	183	183	199	172	216
Toruno	SP	210	220	212	212	192	204	168	172	183	185	197	199	172	216
Vallesa	SP	220	220	212	212	184	206	166	180	181	185	189	205	172	212
Vaneta	SP	210	210	208	212	192	192	172	176	181	183	189	199	208	214
Varudo	SP	210	220	208	212	192	204	168	172	183	183	191	199	208	216
Varudo	SP	210	220	208	212	192	204	168	172	183	183	191	199	208	216
Varudo	SP	210	220	208	212	192	204	168	172	183	183	191	199	208	216
Vera	SP	206	206	212	212	178	204	166	168	185	193	191	197	170	214
Verdal de Manresa	SP	210	210	208	212	178	192	166	176	183	185	197	199	208	214
Verdala	SP	210	210	208	212	160	204	168	176	183	183	191	217	208	216
Verdial de Badajoz	SP	210	220	208	212	160	182	168	176	183	183	191	217	162	212
Verdial de Badajoz	SP	210	220	208	212	160	182	168	176	183	183	191	217	162	212
Verdial de Badajoz	SP	210	220	208	212	160	182	168	176	183	183	191	217	172	212
Verdial de Cádiz	SP	194	210	208	212	160	184	166	172	183	185	197	199	172	212
Verdial de Huévar	SP	210	220	208	212	182	192	168	176	183	183	191	199	172	212
Verdial de Vélez-Málaga	SP	210	220	210	212	174	192	168	172	183	183	191	199	172	216
Verdial de Vélez-Málaga-51	SP	206	220	212	212	182	192	166	176	183	185	191	197	202	216
Verdiell	SP	206	220	212	212	170	184	168	180	183	185	191	197	174	186
Villalonga	SP	206	210	212	212	160	180	172	176	183	193	0	0	172	216
Vinyols	SP	218	220	212	212	182	192	166	174	183	183	183	189	172	172
Zarza	SP	210	210	208	208	160	204	164	172	183	183	191	217	172	176
Abbadi	SYR	210	216	212	212	170	192	172	172	181	197	191	217	172	216
Abbadi Abou Gabra-1033	SYR	216	216	208	212	196	202	166	190	183	185	197	197	168	208
Abbadi Abou Gabra-842	SYR	210	210	212	212	170	192	186	190	181	187	191	205	170	216
Abou Choki-1115	SYR	216	216	212	212	174	184	168	172	183	193	191	199	172	174
Abou Choki-1126	SYR	206	210	208	212	170	192	172	176	181	183	189	197	210	216
Abou Kanani	SYR	210	216	212	212	170	202	172	172	183	187	197	205	170	216
Adkam	SYR	210	216	212	212	170	192	172	172	181	187	191	217	170	218
Barri	SYR	206	210	212	212	174	192	172	172	183	209	197	203	170	212
Chalchali	SYR	206	210	208	212	160	192	172	180	181	183	189	199	170	218
Chalchali	SYR	206	210	208	212	160	192	172	180	181	183	189	199	170	216
Chalchali	SYR	206	210	208	212	160	192	176	180	181	183	189	199	170	218
Chalchali	SYR	206	210	208	212	160	192	172	180	181	183	189	199	170	218
Doebli	SYR	206	210	212	212	174	202	166	190	183	193	191	199	174	210
Ensasi	SYR	210	216	212	212	160	202	166	170	181	193	191	195	172	224
Hemblasi	SYR	212	218	212	212	174	202	184	186	NA	NA	191	203	170	170
Jabali	SYR	210	210	208	210	186	200	184	192	181	191	195	195	172	172
Jlot	SYR	210	216	212	212	160	206	166	172	181	183	189	197	208	216
Jlot-841	SYR	210	220	212	212	196	202	172	172	181	197	189	217	172	208
Karamani	SYR	210	210	208	212	186	192	170	172	181	181	189	205	172	216
Kelb et Ter	SYR	210	216	212	212	194	198	166	172	183	193	191	199	172	216
Khalkhali	SYR	210	210	208	212	170	186	172	178	181	181	195	197	172	214
Khashabi	SYR	210	216	212	212	174	204	172	172	183	193	191	199	210	216
Maarri	SYR	206	210	208	212	170	192	170	172	183	199	189	195	172	210
Mahati-1010	SYR	216	216	212	212	174	196	166	186	183	193	189	199	168	174
Mahati-846	SYR	206	210	212	212	170	196	172	190	187	197	205	217	170	172
Majhol-1059	SYR	210	210	208	212	170	192	170	172	181	183	197	205	172	214
Majhol-1063	SYR	216	216	212	212	186	192	172	178	183	193	191	199	172	174
Majhol-1122	SYR	210	210	212	212	186	190	168	178	183	199	189	205	174	216
Majhol-152	SYR	212	216	208	208	192	192	166	168	183	199	197	205	168	216
Masabi	SYR	206	210	212	212	174	202	166	172	183	193	191	197	210	216
Mawi	SYR	206	210	212	212	180	202	166	174	181	183	189	197	218	218
Mawi	SYR	206	210	212	212	180	202	166	174	181	183	189	197	216	218
Safrawi	SYR	206	206	212	212	186	202	166	186	183	193	191	199	168	174
Sayfi	SYR	206	210	212	212	174	184	172	186	181	183	189	199	168	216
Shami	SYR	206	210	212	212	170	170	172	178	183	197	197	199	170	170
Sorani	SYR	206	210	212	212	192	192	172	178	181	199	189	205	172	214
Sourani Red	SYR	206	210	208	212	170	192	172	172	181	183	189	197	212	214
Toffahi-1000	SYR	210	216	212	212	174	184	172	172	183	193	191	197	174	216
Trylia -992	SYR	206	210	208	212	170	184	168	172	189	193	191	197	174	174
Zaity	SYR	210	210	212	212	186	192	170	178	181	199	195	205	172	174
Zaity -788	SYR	206	210	NA	NA	160	192	172	186	NA	NA	189	199	170	218
Chemlali-744	TUN	210	212	208	226	192	192	170	174	189	189	191	205	174	214
Gerboui	TUN	210	216	212	212	170	192	166	168	183	193	191	199	174	212
Gerboui	TUN	210	216	212	212	170	192	166	168	183	193	191	199	174	214
Meski	TUN	210	216	212	212	184	192	172	172	181	183	189	217	174	214
Ouslati	TUN	210	210	212	212	174	192	170	170	183	185	191	199	174	174
Zalmati	TUN	210	210	210	212	170	170	170	174	183	185	191	197	166	212
Belluti	TUR	206	206	210	212	174	202	162	174	181	183	189	199	168	216
Belluti	TUR	206	206	210	212	174	202	162	174	181	183	189	199	168	216
Beyaz Yaglik	TUR	206	210	212	212	192	204	166	174	181	189	189	205	174	216
Dokkar	TUR	212	212	212	240	182	204	170	180	185	185	183	197	174	186
Domat	TUR	206	210	212	212	160	192	172	174	181	183	189	217	172	216
Elmacik	TUR	210	210	212	212	174	186	168	170	183	199	199	205	172	210
Erbek Yaglik	TUR	210	216	212	212	192	202	166	172	183	189	205	217	174	212
Gemlik	TUR	210	216	212	212	192	204	166	172	183	189	205	217	174	210
Gemlik	TUR	210	216	212	212	192	202	166	172	183	189	205	217	174	210
Grit Eytini	TUR	206	210	212	212	180	192	168	170	183	189	191	205	170	206
Izmir Sofralik	TUR	206	210	212	212	192	192	174	180	183	189	199	205	172	174
Kan Çelebi	TUR	204	210	210	212	174	174	178	190	181	187	189	205	174	204
Kiraz	TUR	216	216	208	212	160	206	168	172	181	181	199	203	208	218
Memecik	TUR	210	210	212	212	192	192	166	172	183	185	205	217	204	214
Sinop	TUR	216	216	212	212	160	184	166	174	189	193	191	201	174	174
Uslu	TUR	210	216	208	212	160	202	168	172	181	183	189	199	208	214
