# Supplementary material for: Molecular Analysis of the Official Algerian Olive Collection Highlighted a Hotspot of Biodiversity in the Central Mediterranean Basin
Source: Genes (Basel). 2020 Mar 13;11(3):303. doi: 10.3390/genes11030303 (PMC7140851; doi:10.3390/genes11030303)
Supplement: Supplementary file 1 [file genes-11-00303-s001.zip › 14_Table_S4.xlsx]

## Sheet: STRUCTURE_FIG_2B_ANCESTRY_VALUE
Article title: Molecular analysis of the official Algerian olive collection highlighted a hotspot of biodiversity in the Central Mediterranean basin
Journal: Genes
Authors: Haddad Benalia, Alessandro Silvestre Gristina, Francesco Mercati, Saadi Abd Elkader, Haddad Nassima, Adriana Martorana, Abdoallah Sharaf, Francesco Carimi
Correspondence: alessandro.gristina@ibbr.cnr.it
Table S4 Posterior membership coefficients following a STRUCTURE analysis and K = 6 for the studied germplasm
Samples analysed	K 1	K 2	K 3	K 4	K 5	K 6	ancestry value>0,65
Abani	0.006	0.199	0.007	0.004	0.007	0.778	K6
Aberkane	0.131	0.093	0.030	0.681	0.029	0.035	K4
Aeleh	0.071	0.204	0.579	0.073	0.018	0.055	MOSAICS
Aghchren de Titest	0.972	0.006	0.003	0.003	0.009	0.006	K1
Aghchren d'el Ousseur	0.006	0.775	0.014	0.006	0.007	0.192	K2
Aghenfas	0.005	0.004	0.003	0.981	0.003	0.003	K4
Agrarez	0.006	0.006	0.004	0.005	0.975	0.004	K5
Aguenaou	0.004	0.003	0.003	0.003	0.984	0.003	K5
Aimel	0.146	0.077	0.025	0.688	0.034	0.030	K4
Akerma	0.005	0.028	0.908	0.007	0.002	0.049	K3
Azeradj	0.016	0.029	0.058	0.012	0.870	0.015	K5
Blanquette de Guelma	0.012	0.316	0.561	0.006	0.010	0.094	MOSAICS
Bouchouk Guergour	0.045	0.023	0.007	0.908	0.003	0.014	K4
Bouchouk Lafayette	0.968	0.006	0.003	0.008	0.012	0.004	K1
Bouchouk Soummam	0.002	0.005	0.983	0.003	0.003	0.003	K3
Boughenfous	0.939	0.011	0.003	0.029	0.011	0.007	K1
Bouichret	0.005	0.011	0.007	0.951	0.015	0.010	K4
Boukaila	0.007	0.039	0.873	0.008	0.005	0.067	K3
Bouricha	0.142	0.477	0.059	0.043	0.150	0.129	MOSAICS
Chemlal	0.018	0.740	0.005	0.040	0.015	0.182	K2
Ferkani	0.007	0.010	0.913	0.022	0.042	0.007	K3
Grosse du Hamma	0.719	0.198	0.004	0.022	0.010	0.047	K1
Hamra	0.008	0.011	0.004	0.008	0.960	0.010	K5
Limli	0.004	0.197	0.005	0.006	0.005	0.784	K6
Longue de Miliana	0.012	0.011	0.935	0.009	0.027	0.007	K3
Mekki	0.007	0.004	0.003	0.005	0.976	0.004	K5
Neb Djemel	0.026	0.188	0.287	0.004	0.100	0.394	MOSAICS
Ronde de Miliana	0.007	0.209	0.008	0.003	0.011	0.761	K6
Rougette de Mitidja	0.037	0.722	0.007	0.059	0.006	0.170	K2
Sigoise	0.732	0.028	0.005	0.166	0.050	0.019	K1
Souidi	0.003	0.012	0.967	0.003	0.009	0.006	K3
Tabelout	0.005	0.043	0.834	0.010	0.014	0.092	K3
Takesrit	0.014	0.006	0.004	0.961	0.010	0.004	K4
Tefah	0.004	0.003	0.003	0.983	0.004	0.003	K4

## Sheet: Evanno Table_STRUCTURE_FIG_2B
# This document produced by the Structure Harvester,
# http://taylor0.biology.ucla.edu/structureHarvester
# Written by Dent Earl, dearl (a) soe ucsc edu.
# CITATION:
# Earl, Dent A. and vonHoldt, Bridgett M. (2012)
# STRUCTURE HARVESTER: a website and program for visualizing
# STRUCTURE output and implementing the Evanno method.
# Conservation Genetics Resources vol. 4 (2) pp. 359-361 doi: 10.1007/s12686-011-9548-7
# Core version: vA.2 July 2014
# Plot version: vA.1 November 2012
# Web version: v0.6.94 July 2014
# File generated at 2019-Dec-02 08:28:12 PST
# K	Reps	Mean LnP(K)	Stdev LnP(K)	Ln'(K)	|Ln''(K)|	Delta K
1	30	-16249100	0.4678	NA	NA	NA
2	30	-15762733	77276	48636667	17330000	2242598
3	30	-15103067	238661	65966667	3980000	0.166764
4	30	-14403600	48017	69946667	67316667	14019355
5	30	-14377300	55654	2630000	56366667	10128017
6	30	-13787333	42665	58996667	64806667	15189670
7	30	-13845433	310160	-5810000	11773333	0.379588
8	30	-14021267	64739	-17583333	NA	NA
